# Supplementary material for: Salicylic Acid and Risk of Colorectal Cancer: A Two-Sample Mendelian Randomization Study
Source: Nutrients. 2021 Nov 21;13(11):4164. doi: 10.3390/nu13114164 (PMC8620763; doi:10.3390/nu13114164)
Supplement: Supplementary file 1 [file nutrients-13-04164-s001.zip]

Archive with 1 entries (1 files):
- nutrients-1440990-supplementary.pdf
